# Supplementary material for: The ClinicalTrials.gov Landscape of Multiple Myeloma Clinical Trials: A 20-Year Analysis of Geographic Distribution and Growth Patterns: USMIRC Analysis
Source: Curr Oncol. 2026 Jul 1;33(7):396. doi: 10.3390/curroncol33070396 (PMC13408958; doi:10.3390/curroncol33070396)
Supplement: Supplementary file 1 [file curroncol-33-00396-s001.zip]

Archive with 1 entries (1 files):
- curroncol-4328716-supplementary.pdf
